# Supplementary material for: A Novel Mitochondrial-Related Nuclear Gene Signature Predicts Overall Survival of Lung Adenocarcinoma Patients
Source: Front Cell Dev Biol. 2021 Oct 25;9:740487. doi: 10.3389/fcell.2021.740487 (PMC8573348; doi:10.3389/fcell.2021.740487)
Supplement: Supplementary file 3 [file Table_1.XLSX]

## Sheet: Sheet1
Supplementary Table 1 The list of nuclear mitochondrial genes (NMGs)
Complex	Gene	EntrezID
Complex I	NDUFS1	4719
Complex I	NDUFS2	4720
Complex I	NDUFS3	4722
Complex I	NDUFS4	4724
Complex I	NDUFS6	4726
Complex I	NDUFS7	374291
Complex I	NDUFS8	4728
Complex I	NDUFB3	4709
Complex I	NDUFB9	4715
Complex I	NDUFB10	4716
Complex I	NDUFB11	54539
Complex I	NDUFV1	4723
Complex I	NDUFV2	4729
Complex I	NDUFA1	4694
Complex I	NDUFA2	4695
Complex I	NDUFA9	4704
Complex I	NDUFA10	4705
Complex I	NDUFA11	126328
Complex I	NDUFA12	55967
Complex I	NDUFA13	51079
Complex II	SDH-A	6389
Complex II	SDH-B	6390
Complex II	SDH-C	6391
Complex II	SDH-D	6392
Complex III	UQCRB	7381
Complex III	UQCRQ	27089
Complex IV	COX6A1	1337
Complex IV	COX6B1	1340
Complex IV	COX7B	1349
Complex IV	COX8A	1351
Complex V	ATP5E	514
Complex V	ATP5A1	11946
Complex V	ATP8A2	51761
Complex I	NDUFAF1(CIA30)	51103
Complex I	NDUFAF2 (B17.2L)	91942
Complex I	NDUFAF3	25915
Complex I	NDUFAF4 (HRPAP2)	29078
Complex I	NDUFAF5?(C20orf7)	79133
Complex I	NDUFAF6	137682
Complex I	NUBPL	80224
Complex I	FOXRED1	55572
Complex I	ACAD9	28976
Complex II	SDHAF1	644096
Complex II	SDHAF2	54949
Complex III	BCS1L	617
Complex III	UQCC2	84300
Complex III	UQCC3	790955
Complex IV	SURF1	6834
Complex IV	SCO1	6341
Complex IV	SCO2	9997
Complex IV	COX10	1352
Complex IV	COX14 (C12orf62)	84987
Complex IV	COX15	1355
Complex IV	COX20	116228
Complex IV	COA3	28958
Complex IV	COA5	493753
Complex IV	COA6	388753
Complex IV	LRPPRC	10128
Complex IV	FASTKD2	22868
Complex IV	TACO1	51204
Complex V	ATPAF2	91647
Complex V	TMEM70	54968
MtDNA Maintenance	POLG (PEOA1)	5428
MtDNA Maintenance	POLG2 (PEOA4)	11232
MtDNA Maintenance	ANT1 (PEOA2)	291
MtDNA Maintenance	MPV17	4358
MtDNA Maintenance	OPA1	4976
MtDNA Maintenance	MFN2	9927
MtDNA Maintenance	C10ORF (PEOA3)	56652
MtDNA Maintenance	TYMP (ECGF1)	1890
MtDNA Maintenance	DGUOK	1716
MtDNA Maintenance	RRM2B (PEOA5)	50484
MtDNA Maintenance	SUCLA2	8803
MtDNA Maintenance	SUCLG1	8802
MtDNA Maintenance	TK2	7084
MtDNA Maintenance	TFAM	7019
MtDNA Maintenance	FBXL4	26235
MtDNA Maintenance	MGME1	92667
Mitochondrial Import	DDP	NA
Mitochondrial Import	DNAJC19	131118
Mitochondrial Protein Synthesis	AARS2	57505
Mitochondrial Protein Synthesis	CARS2	79587
Mitochondrial Protein Synthesis	DARS2	55157
Mitochondrial Protein Synthesis	EARS2	124454
Mitochondrial Protein Synthesis	FARS2	10667
Mitochondrial Protein Synthesis	GARS	2617
Mitochondrial Protein Synthesis	HARS2	23438
Mitochondrial Protein Synthesis	IARS2	55699
Mitochondrial Protein Synthesis	KARS	3735
Mitochondrial Protein Synthesis	LARS	51520
Mitochondrial Protein Synthesis	LARS2	23395
Mitochondrial Protein Synthesis	NARS2	79731
Mitochondrial Protein Synthesis	PARS2	25973
Mitochondrial Protein Synthesis	RARS2	57038
Mitochondrial Protein Synthesis	SARS2	54938
Mitochondrial Protein Synthesis	TARS2	80222
Mitochondrial Protein Synthesis	VARS2	57176
Mitochondrial Protein Synthesis	YARS2	51067
Mitochondrial Protein Synthesis	EFG1	85476
Mitochondrial Protein Synthesis	TSFM	10102
Mitochondrial Protein Synthesis	TUFM	7284
Mitochondrial Protein Synthesis	GTPBP3	84705
Mitochondrial Protein Synthesis	MTFMT	123263
Mitochondrial Protein Synthesis	MTO1	25821
Mitochondrial Protein Synthesis	TRMT5	57570
Mitochondrial Protein Synthesis	TRMT10C	54931
Mitochondrial Protein Synthesis	TRMU	55687
Mitochondrial Protein Synthesis	GFM1	85476
Mitochondrial Protein Synthesis	GFM2	84340
Mitochondrial Protein Synthesis	C12orf65	91574
Mitochondrial Protein Synthesis	RMND1	55005
Mitochondrial Protein Synthesis	MRPL3	11222
Mitochondrial Protein Synthesis	MRPS7	51081
Mitochondrial Protein Synthesis	MRPL12	6182
Mitochondrial Protein Synthesis	MRPS16	51021
Mitochondrial Protein Synthesis	MRPS22	56945
Mitochondrial Protein Synthesis	MRPL44	65080
Iron Homeostasis	FRDA (FXN)	2395
Iron Homeostasis	ABCB7	22
Iron Homeostasis	GLRX5	51218
Iron Homeostasis	ISCU	23479
Iron Homeostasis	BOLA3	388962
Iron Homeostasis	NFU1	27247
Iron Homeostasis	ISCA2	122961
Iron Homeostasis	IBA57	200205
Iron Homeostasis	LYRM4	57128
Iron Homeostasis	LYRM7	90624
Iron Homeostasis	FDXL1	112812
Coenzyme Q10 biogenesis	COQ2	27235
Coenzyme Q10 biogenesis	COQ4	51117
Coenzyme Q10 biogenesis	COQ5	84274
Coenzyme Q10 biogenesis	COQ6	51004
Coenzyme Q10 biogenesis	COQ7	10229
Coenzyme Q10 biogenesis	COQ9	57017
Coenzyme Q10 biogenesis	APTX	54840
Coenzyme Q10 biogenesis	PDSS1	23590
Coenzyme Q10 biogenesis	PDSS2	57107
Coenzyme Q10 biogenesis	CABC1	56997
Chaperone Function	SPG7	6687
Chaperone Function	HSPD1	3329
Mitochondrial Integrity	DLP1	10059
Mitochondrial Integrity	G4.5 (Tafazzin)	6901
Mitochondrial Integrity	RMRP	6023
Mitochondrial Metabolism	PDHA1	5160
Mitochondrial Metabolism	ETHE1	23474
Mitochondrial Metabolism	PUS1	80324
Mitochondrial Metabolism	ATAD3	55210
